# Supplementary material for: Development, validation and reliability of scales and items for heat wave risk assessment of pregnant women
Source: Int J Biometeorol. 2024 Aug 29;68(11):2205–14. doi: 10.1007/s00484-024-02738-x (PMC11519304; doi:10.1007/s00484-024-02738-x)
Supplement: Supplementary file 1 [file 484_2024_2738_MOESM1_ESM.csv]

Search number	Query	Sort By	Filters	Search Details	Results	Time
1	("heatwave" OR "heat wave") AND ("pregnant women" OR "pregnancy") AND ("risk perception" OR "risk knowledge" OR "adaptation")			("heatwave"[All Fields] OR "heat wave"[All Fields]) AND ("pregnant women"[All Fields] OR "pregnancy"[All Fields]) AND ("risk perception"[All Fields] OR "risk knowledge"[All Fields] OR "adaptation"[All Fields])	4	13:27:40
	1: Olivier K, Reinders LA, Clarke MW, Crew RC, Pereira G, Maloney SK, Wyrwoll. CS. Maternal, Placental, and Fetal Responses to Intermittent Heat Exposure During Late Gestation in Mice. Reprod Sci. 2021 Feb;28(2):416-425. doi: 10.1007/s43032-020-00291-7. Epub 2020 Aug 17. PMID: 32804351.
	2: Hough I, Rolland M, Guilbert A, Seyve E, Heude B, Slama R, Lyon-Caen S, Pin I, Chevrier C, Kloog I, Lepeule J. Early delivery following chronic and acute ambient temperature exposure: a comprehensive survival approach. Int J Epidemiol. 2023 Jun 6;52(3):761-773. doi: 10.1093/ije/dyac190. PMID: 36274245.
	3: Roos N, Kovats S, Hajat S, Filippi V, Chersich M, Luchters S, Scorgie F, Nakstad B, Stephansson O; CHAMNHA Consortium. Maternal and newborn health risks of climate change: A call for awareness and global action. Acta Obstet Gynecol Scand. 2021 Apr;100(4):566-570. doi: 10.1111/aogs.14124. Epub 2021 Mar 4. PMID: 33570773.
	4: Jiao A, Sun Y, Sacks DA, Avila C, Chiu V, Molitor J, Chen JC, Sanders KT, Abatzoglou JT, Slezak J, Benmarhnia T, Getahun D, Wu J. The role of extreme heat exposure on premature rupture of membranes in Southern California: A study from a large pregnancy cohort. Environ Int. 2023 Mar;173:107824. doi: 10.1016/j.envint.2023.107824. Epub 2023 Feb 13. PMID: 36809710.
