# Supplementary material for: Development, validation and reliability of scales and items for heat wave risk assessment of pregnant women
Source: Int J Biometeorol. 2024 Aug 29;68(11):2205–14. doi: 10.1007/s00484-024-02738-x (PMC11519304; doi:10.1007/s00484-024-02738-x)
Supplement: Supplementary file 3 [file 484_2024_2738_MOESM3_ESM.xlsx]

## Sheet: CT
Section Number	Domain	Question number	Questions	Responses	Frequency	Total
Section D	Pregnant women knowledge about heat wave	Q201	Due to building's shade, heat waves are less commom in cities than in rural areas.	Understood at 1st time	1+1+1+1+1	5
				Understood at 2nd time	1+1+1+1+1+1+1+1+1+1+1+1	12
				Didn't understand at all	1+1+1	3
		Q202	Pregnant women are particularly vulnerable during heat wave.	Understood at 1st time	1+1+1+1+1+1+1+1+1+1+1+1+1+1+1+1+1	17
				Understood at 2nd time	1+1+1	3
				Didn't understand at all
		Q203	Excessive sweating during a heat wave may be a sighn of heat stress	Understood at 1st time	1+1+1+1+1+1+1+1+1+1+1+1+1+1+1+1+1+1+1	19
				Understood at 2nd time	1	1
				Didn't understand at all
		Q204	Pregnant women with medical problems are in danger of becoming sick during a heat wave.	Understood at 1st time	1+1+1+1+1+1+1+1+1+1+1+1+1+1+1+1+1+1+1	19
				Understood at 2nd time	1	1
				Didn't understand at all
		Q205	Heat waves cause premature birth	Understood at 1st time	1+1+1+1+1+1+1+1+1+1+1+1+1+1+1+1	16
				Understood at 2nd time	1+1+1+1	4
				Didn't understand at all
		Q206	Heat stress may not change the food behaviour or pattern during pregnancy	Understood at 1st time	1+1+1+1+1+1+1+1+1+1+1+1+1+1+1+1+1+1+1	19
				Understood at 2nd time	1	1
				Didn't understand at all
		Q207	Heat wave foster the development of harmful bacteria in water and food.	Understood at 1st time	1+1+1+1+1+1+1+1+1+1+1+1+1+1+1+1	16
				Understood at 2nd time	1+1+1+1	4
				Didn't understand at all
		Q208	Heat stress during night time is worse than heat stress during daytime	Understood at 1st time	1+1+1+1+1+1+1+1+1+1+1+1+1+1+1+1	16
				Understood at 2nd time	1+1+1+1	4
				Didn't understand at all
Section E	Percieved vulnerability	Q301	I think I may suffer from dehydration during such a heat wave	Understood at 1st time	1+1+1+1+1+1+1+1+1+1+1+1+1+1+1+1+1+1+1+1	20
				Understood at 2nd time
				Didn't understand at all
		Q302	I think my body temperature may rise abnormally during a heat wave.	Understood at 1st time	1+1+1+1+1+1+1+1+1+1+1+1+1+1+1+1+1+1+1	19
				Understood at 2nd time	1	1
				Didn't understand at all
		Q303	I think I may suffer from body weakness during such a heat wave.	Understood at 1st time	1+1+1+1+1+1+1+1+1+1+1+1+1+1+1+1+1+1+1	19
				Understood at 2nd time	1	1
				Didn't understand at all
		Q304	I think I may suffer from sun burn if I get exposed during such a heat wave.	Understood at 1st time	1+1+1+1+1+1+1+1+1+1+1+1+1+1+1+1+1+1+1+1	20
				Understood at 2nd time
				Didn't understand at all
	Percieved severity	Q401	If my body temperature gets elevated during such a heat wave it may cause to see a health care provider.	Understood at 1st time	1+1+1+1+1+1+1+1+1+1+1+1+1+1+1+1+1+1+1	19
				Understood at 2nd time	1	1
				Didn't understand at all
		Q402	If I get dehydrated during such a heat waves , it may lead to being hospitalized	Understood at 1st time	1+1+1+1+1+1+1+1+1+1+1+1+1+1+1+1+1+1	18
				Understood at 2nd time	1+1	2
				Didn't understand at all
		Q403	Dehydration under such a heat wave may provoke long term damage to my health	Understood at 1st time	1+1+1+1+1+1+1+1+1+1+1+1+1+1+1+1+1	17
				Understood at 2nd time	1+1+1	3
				Didn't understand at all
		Q404	If I develop sun burn during such a heat wave, it may harm my fetal growth	Understood at 1st time	1+1+1+1+1+1+1+1+1+1+1+1+1+1+1+1+1	17
				Understood at 2nd time	1+1+1	3
				Didn't understand at all
		Q405	Hospitalization as a result of dehydration during such heat wave may risk my pregnancy	Understood at 1st time	1+1+1+1+1+1+1+1+1+1+1+1+1+1	14
				Understood at 2nd time	1+1+1+1+1	5
				Didn't understand at all	1	1
	Percieved benefit	Q501	Eating hot meals during such a heat wave will enable me to cope with the heat.	Understood at 1st time	1+1+1+1+1+1+1+1+1+1+1+1+1+1+1+1	16
				Understood at 2nd time	1+1+1+1	4
				Didn't understand at all
		Q502	Staying in an air conditioned environment will reduce the chance of me suffering frm dehydration	Understood at 1st time	1+1+1+1+1+1+1+1+1+1+1+1+1+1+1+1+1+1	18
				Understood at 2nd time	1+1	2
				Didn't understand at all
		Q503	Using sunscreen will prevent me from developing sunburn during such a heat wave.	Understood at 1st time	1+1+1+1+1+1+1+1+1+1+1+1+1+1+1+1	16
				Understood at 2nd time	1+1+1+1	4
				Didn't understand at all
		Q504	Wearing dark clothing outside during this period will reduce my chances of sweating.	Understood at 1st time	1+1+1+1+1+1+1+1+1+1	10
				Understood at 2nd time	1+1+1+1+1+1	6
				Didn't understand at all	1+1+1+1	4
		Q505	Listening to daily weather forecasts would enable me to plan my outdoor activities	Understood at 1st time	1+1+1+1+1+1+1+1+1+1	10
				Understood at 2nd time	1+1+1+1+1+1+1+1+1	9
				Didn't understand at all	1	1
		Q506	Staying indoors during such a heat wave would be quite boring	Understood at 1st time	1+1+1+1+1+1+1+1+1+1+1+1+1+1+1+1+1+1+1	19
				Understood at 2nd time	1	1
				Didn't understand at all
	Percieved barriers	Q601	Taking a cool shower from time to time at home during this period would waste water and increase my water bills	Understood at 1st time	1+1+1+1+1+1+1+1+1+1+1+1+1+1+1+1+1	17
				Understood at 2nd time	1+1+1	3
				Didn't understand at all
		Q602	For security reasons, I would not open my doors at night to allow air to enter during such a heat wave.	Understood at 1st time	1+1+1+1+1+1+1+1+1+1+1+1+1+1+1+1+1+1	18
				Understood at 2nd time	1+1	2
				Didn't understand at all
		Q603	Due to my health, I will drink less water during such a heat wave	Understood at 1st time	1+1+1+1+1+1+1+1+1+1+1+1+1+1+1+1+1+1	18
				Understood at 2nd time	1+1	2
				Didn't understand at all
		Q604	Because of the cost of electricity, I would be reluctant to turn on the air conditioner during such a heat wave.	Understood at 1st time	1+1+1+1+1+1+1+1+1+1+1+1+1+1+1+1+1+1+1+1	20
				Understood at 2nd time
				Didn't understand at all
	Cues to action	Q701	A family member or friend tells me about the dangers of the heat wave.	Understood at 1st time	1+1+1+1+1+1+1+1+1+1+1+1+1+1+1+1+1+1+1+1	20
				Understood at 2nd time
				Didn't understand at all
		Q702	I watch TV and see how an ambulance transports someone to the hospital due to the dehydration from the heat wave.	Understood at 1st time	1+1+1+1+1+1+1+1+1+1+1+1+1+1+1+1+1+1+1	19
				Understood at 2nd time	1	1
				Didn't understand at all
		Q703	I read a local newspaper and get news about the health effects of the heat wave.	Understood at 1st time	1+1+1+1+1+1+1+1+1+1+1+1+1+1+1+1+1+1+1	19
				Understood at 2nd time	1	1
				Didn't understand at all
		Q704	Health care provider reminds me about the dangers of the heat wave during antenatal check up.	Understood at 1st time	1+1+1+1+1+1+1+1+1+1+1+1+1+1+1+1+1+1	18
				Understood at 2nd time	1+1	2
				Didn't understand at all
		Q705	As a result of my personal experience of heat waves in XX place, I would keep safe during such a heat wave.	Understood at 1st time	1+1	2
				Understood at 2nd time	1+1+1+1+1+1+1+1+1+1+1+1+1	13
				Didn't understand at all	1+1+1+1+1	5
Section F	Pregnant women adaptation during heat wave	Q801	Drink plenty of water to stay hydrated	Understood at 1st time	1+1+1+1+1+1+1+1+1+1+1+1+1+1+1+1+1+1+1+1	20
				Understood at 2nd time
				Didn't understand at all
		Q802	Wear- dark coloured clothes when going outside.	Understood at 1st time	1+1+1+1+1+1+1+1+1+1+1+1+1+1+1+1+1	17
				Understood at 2nd time	1+1+1	3
				Didn't understand at all
		Q803	Drink a few cups of hot drinks to stay alert	Understood at 1st time	1+1+1+1+1+1+1+1+1+1+1+1+1+1+1+1+1+1	18
				Understood at 2nd time	1+1	2
				Didn't understand at all
		Q804	Wear a hat when going outside	Understood at 1st time	1+1+1+1+1+1+1+1+1+1+1+1+1+1+1+1+1+1+1+1	20
				Understood at 2nd time
				Didn't understand at all
		Q805	Do some outdoor gardening during the day	Understood at 1st time	1+1+1+1+1+1+1+1+1+1+1+1+1+1+1+1+1+1+1+1	20
				Understood at 2nd time
				Didn't understand at all
		Q806	Seek protection of shady areas when outdoor	Understood at 1st time	1+1+1+1+1+1+1+1+1+1+1+1+1+1+1+1+1+1+1+1	20
				Understood at 2nd time
				Didn't understand at all
		Q807	Go to a shopping center to cool down	Understood at 1st time	1+1+1+1+1+1+1+1+1+1+1+1+1+1+1+1+1+1+1+1	20
				Understood at 2nd time
				Didn't understand at all
		Q808	Listen to daily weather forecast	Understood at 1st time	1+1+1+1+1+1+1+1+1+1+1+1+1+1+1+1+1+1+1+1	20
				Understood at 2nd time
				Didn't understand at all
		Q809	Use an umbrella when walking outside	Understood at 1st time	1+1+1+1+1+1+1+1+1+1+1+1+1+1+1+1+1+1+1+1	20
				Understood at 2nd time
				Didn't understand at all
		Q810	Using air conditioning	Understood at 1st time	1+1+1+1+1+1+1+1+1+1+1+1+1+1+1+1+1+1+1+1	20
				Understood at 2nd time
				Didn't understand at all
		Q811	Using fan	Understood at 1st time	1+1+1+1+1+1+1+1+1+1+1+1+1+1+1+1+1+1+1+1	20
				Understood at 2nd time
				Didn't understand at all
		Q812	More shadings (inside/outside)	Understood at 1st time	1+1+1+1+1+1+1+1+1+1+1+1+1+1+1+1+1+1+1+1	20
				Understood at 2nd time
				Didn't understand at all
		Q813	More green/blue around the house	Understood at 1st time	1+1+1+1+1+1+1+1+1+1+1+1+1+1+1+1+1+1+1+1	20
				Understood at 2nd time
				Didn't understand at all
		Q814	Using thin/no beddding	Understood at 1st time	1+1+1+1+1+1+1+1+1+1+1+1+1+1+1+1+1+1+1+1	20
				Understood at 2nd time
				Didn't understand at all
		Q815	Using thin/ no night wear	Understood at 1st time	1+1+1+1+1+1+1+1+1+1+1+1+1+1+1+1+1+1+1+1	20
				Understood at 2nd time
				Didn't understand at all
		Q816	Putting up wet clothes at open window	Understood at 1st time	1+1+1+1+1+1+1+1+1+1+1+1+1+1+1+1+1+1+1+1	20
				Understood at 2nd time
				Didn't understand at all
		Q817	Keep window open during night time	Understood at 1st time	1+1+1+1+1+1+1+1+1+1+1+1+1+1+1+1+1+1+1+1	20
				Understood at 2nd time
				Didn't understand at all
		Q818	Airing bedroom before sleeping	Understood at 1st time	1+1+1+1+1+1+1+1+1+1+1+1+1+1+1+1+1+1+1+1	20
				Understood at 2nd time
				Didn't understand at all
							1499
							41.959
