# Supplementary material for: Development, validation and reliability of scales and items for heat wave risk assessment of pregnant women
Source: Int J Biometeorol. 2024 Aug 29;68(11):2205–14. doi: 10.1007/s00484-024-02738-x (PMC11519304; doi:10.1007/s00484-024-02738-x)
Supplement: Supplementary file 5 — Supplementary file 4 [file 484_2024_2738_MOESM5_ESM.xlsx]

## Sheet: Sheet1
Correlation Matrix
		K1	K2	K3	K4	K5	K6	K7	K8	PV1	PV2	PV3	PV4	PS1	PS2	PS3	PS4	PS5	PB1	PB2	PB3	PB4	PB5	PB6	PBa1	PBa2	PBa3	PBa4	Cu1	Cu2	Cu3	Cu4	Cu5	A1	A2	A3	A4	A5	A6	A7	A8	A9	A10	A11	A12	A13	A14	A15	A16
	K1	1
	K2	0.0667502	1
	K3	-0.0584064	0.21875	1
	K4	0.278106	0.337463	0.142773	1
	K5	-0.0200107	0.0260682	0.112962	0.109174	1
	K6	0.256606	0.358045	0.0282667	0.250459	0.0969384	1
	K7	-0.00963456	0.144338	0.240563	0.0899236	0.030101	0.0435194	1
	K8	-0.105661	0.0188445	-0.122489	-0.074355	-0.0183397	-0.0625	0.0870388	1
	PV1	0.11587	0.0278856	0.132456	0.128849	0.140055	0.143984	0.241496	-0.0336313	1
	PV2	0.142227	-0.105948	0.109872	0.0268917	0.115386	0.173921	0.190305	-0.0851857	0.786535	1
	PV3	0.0480047	0.0922013	0.184403	0.302529	0.167926	0.344717	0.229964	-0.0444796	0.489535	0.489732	1
	PV4	0.0563182	-0.00821135	0.217601	0.0686363	0.158544	0.113888	0.203856	-0.0396131	0.769138	0.688637	0.614763	1
	PS1	0.0535927	0.107649	0.257162	0.256778	0.128567	0.337198	0.0863214	-0.0126224	0.449112	0.430021	0.418632	0.540043	1
	PS2	0.16283	0.113272	0.194181	0.380572	0.152702	0.179302	0.177508	-0.0878216	0.526594	0.573762	0.519208	0.662111	0.565264	1
	PS3	-0.0166414	0.0831028	0.373963	0.241611	0.109761	0.175395	0.134342	-0.156603	0.477378	0.477405	0.509995	0.635984	0.68387	0.637411	1
	PS4	-0.21179	-0.0132203	0.132203	0.0823636	0.17645	0.0837075	0.134336	-0.0478328	0.0796296	0.149405	0.182547	0.1459	0.23909	0.0770139	0.258401	1
	PS5	0.0450404	0.108101	0.142973	0.237891	0.199624	0.0252339	0.0926118	0.0220796	0.362319	0.360261	0.48305	0.472291	0.313199	0.405265	0.410344	0.106217	1
	PB1	0.0640114	-0.0442814	-0.0719573	-0.0221277	-0.000673364	-0.06175	-0.0862849	-0.0634189	0.0612776	0.0216332	-0.0518516	-0.0348612	-0.120132	-0.138921	-0.0975176	-0.193186	-0.0200354	1
	PB2	0.00199613	-0.156998	0.0174443	0.0579623	0.0263317	-0.0728836	0.0460409	0.027801	0.0244612	0.000938764	-0.0426452	-0.0644994	0.0431611	-0.0764572	-0.0215379	0.246696	-0.0609001	-0.152505	1
	PB3	0.116352	0.164494	0.204291	0.0589542	-0.0263739	0.202387	0.165433	-0.0343978	0.193246	0.153415	0.104111	0.11651	0.186533	0.15301	0.229302	0.131321	0.0539566	-0.132111	0.159104	1
	PB4	0.0471681	-0.0711081	-0.0562939	-0.157822	-0.117708	-0.0991595	-0.0102636	0.152759	-0.0639482	-0.0817555	-0.0904764	-0.0147433	-0.145334	-0.118805	-0.124095	-0.188014	0.0846796	0.113848	-0.225404	-0.17866	1
	PB5	-0.0985112	0.0875487	0.0875487	-0.00346309	0.204605	-0.013827	0.173301	0.0326819	0.0902135	-0.00314096	0.0861024	0.118583	-0.0416875	0.0129526	0.0360312	-0.0211642	0.0676881	0.0441214	0.00365702	-0.0580473	-0.0729263	1
	PB6	0.0481924	0.0322838	0.0322838	-0.0999559	0.103234	-0.0672525	-0.0542226	0.0672525	-0.185288	-0.14041	-0.247654	-0.140162	-0.154319	-0.133356	-0.159997	-0.0707713	-0.168498	0.0726482	-0.242001	0.0401167	0.0822255	-0.202424	1
	PBa1	-0.0745966	0.0472355	0.219001	0.0555122	0.24918	0.205862	0.116523	0.0271894	0.106692	0.179759	0.13018	0.117735	0.136444	0.0685833	0.22696	0.389668	0.15103	0.0227468	0.0816713	0.124547	-0.0495427	0.132763	-0.0214752	1
	PBa2	-0.00633958	0.177286	0.0633165	-0.148583	0.0127643	0.0954532	0.108205	-0.0267269	-0.143368	-0.0918289	-0.169999	-0.102111	-0.137077	-0.148768	-0.138069	0.11893	-0.144664	0.00490655	0.00201968	-0.0916536	-0.017559	0.0346323	0.0362734	0.0897237	1
	PBa3	-0.0716936	-0.12089	0.0185984	-0.0878679	-0.0229485	-0.0406553	-0.0107378	-0.0644878	-0.165442	-0.00963342	0.0672201	-0.0872021	-0.0708524	-0.073132	-0.00618232	0.0649114	-0.0735458	0.111902	-0.00593254	-0.0902007	-0.0128943	-0.19105	0.0860248	0.0879305	0.167217	1
	PBa4	-0.0343964	0.0245381	0.0736144	0.107012	0.0460559	0.0221956	0.147338	-0.0665867	0.00821111	-0.00462182	0.0043439	-0.0265968	0.0334592	0.0142945	0.0195762	0.0747421	-0.0308044	0.0700846	0.29939	0.0218745	-0.0924775	-0.00982071	0.0069136	0.10242	0.219254	0.334063	1
	Cu1	0.0747039	0.130847	0.270045	0.0763153	0.182304	0.191383	0.128586	0.0478457	0.252461	0.221283	0.167565	0.223298	0.227367	0.201101	0.177681	-0.0812653	0.0135137	0.055845	-0.11722	0.119834	0.0708707	0.108078	-0.0258846	0.0324213	-0.0795336	0.0534343	0.0786971	1
	Cu2	0.090189	0.0280393	0.238334	0.145937	0.266913	0.239887	0.0445184	0.0929958	0.210915	0.16537	0.214577	0.176767	0.169241	0.177293	0.193402	-0.0489308	0.121586	0.142515	-0.0802165	0.0860713	0.087105	0.101231	0.0383481	0.161914	-0.0360396	-0.0509753	-0.0887561	0.584049	1
	Cu3	0.122059	0.0484207	0.233559	0.095823	0.115235	0.234449	0.0526225	0.152005	0.158216	0.0976394	0.156308	0.0937399	0.134502	0.0398218	0.113616	-0.0903721	0.00429076	0.0987564	-0.0109025	0.0790747	0.0320006	0.133373	-0.0585824	0.138845	-0.05367	-0.136036	-0.0939339	0.520684	0.741294	1
	Cu4	0.0358851	0.135459	0.234232	0.0794108	0.145269	0.273985	0.133604	0.17273	0.215467	0.119863	0.216901	0.16133	0.233145	0.172891	0.181989	-0.0644692	0.0353093	-0.0592647	-0.180487	0.151363	-0.0211709	0.0156241	0.0136495	0.132551	-0.169964	-0.0798837	-0.0548446	0.696531	0.569767	0.693328	1
	Cu5	-0.119336	0.0368274	0.0535672	-0.0931658	-0.161517	-0.0615761	-0.154635	0.0615761	-0.149749	-0.216925	-0.0691455	-0.100508	0.0930645	-0.106618	0.0445158	-0.0892299	0.0319421	0.020607	-0.031771	0.0414992	-0.106177	0.0504705	0.0936993	-0.110757	-0.0400219	0.105604	0.220825	-0.136901	-0.0463738	0.0292942	-0.052456	1
	A1	0.0412454	0.156253	0.0142048	0.0840722	0.0133306	-0.0899409	-0.0820113	0.0256974	0.00237665	-0.0307683	-0.0942984	0.00629858	-0.0392478	0.0234455	-0.028331	0.18028	0.114721	-0.109919	0.0407795	0.0208033	-0.0691901	0.304151	-0.0460251	0.110161	-0.0453296	-0.426397	-0.225866	-0.0778259	-0.0185206	0.0757394	0.0187606	-0.00684818	1
	A2	0.080912	0.042532	0.085064	-0.0044163	0.0192181	0.102591	0.127691	-0.102591	0.0687897	0.0600826	0.15686	0.0537838	-0.0493466	0.0784596	0.0395867	-0.0863671	-0.00177978	0.0541471	-0.00678345	0.0857605	0.0861945	0.104971	-0.0978641	0.0909539	-0.0573066	-0.0205667	0.0150286	-0.0738865	0.031603	-0.0639634	0.0321676	-0.0296182	-0.0362495	1
	A3	0.0956983	-0.0469097	-0.0175911	0.0480998	0.0792817	-0.0565753	-0.0744792	0.109615	0.0591917	-0.0115967	-0.0268159	0.0451638	-0.0264413	-0.0233417	-0.101357	-0.0595354	0.0763104	0.310741	0.0921179	-0.158932	0.0168868	0.0183832	-0.146761	0.0705533	0.206426	0.0329349	0.120863	0.0101864	0.117474	0.0745554	-0.0596383	0.0116218	-0.108947	0.054867	1
	A4	0.00701017	0.105021	0.105021	0.065429	0.211716	-0.031665	0.0808452	-3.95496e-17	0.0468571	0.0329683	0.0185915	0.0172473	0.0979806	0.0475838	0.0698203	0.124401	0.155278	0.0255776	0.0586245	0.156035	-0.211589	0.0420318	0.00986319	0.0595287	-0.0191507	-0.0078129	-0.123697	0.224544	0.144291	0.114865	0.177826	0.0787595	0.10741	-0.00714681	-0.0443386	1
	A5	0.0458355	0.103649	0.190023	0.00807176	-0.00630453	-0.0312513	-0.169551	0.0312513	0.0101161	-0.00894782	-0.0114679	0.0651089	0.0901916	0.00754748	-0.017227	0.0328864	-0.0574685	0.0915074	-0.0950532	0.039049	-0.0764665	0.0328404	0.0717906	0.106152	-0.122066	0.045301	-0.0559536	0.00346266	0.0265194	0.0743955	0.0535282	0.0818945	0.0309184	-0.022042	0.113652	-0.050798	1
	A6	0.0890407	0.108893	0.154265	0.050881	-0.0208168	0.0492488	-0.0628695	-0.0492488	0.24596	0.165792	0.136545	0.186879	0.145226	0.223784	0.126691	-0.103651	0.0250619	-0.0560551	-0.0130256	-0.0774271	0.0148411	0.0798993	-0.097155	-0.139813	-0.0358526	-0.0384795	0.0534406	0.167342	0.159534	0.133988	0.134599	0.107912	-0.0835273	-0.083366	0.0140474	-0.0457443	0.15237	1
	A7	-0.130709	-0.0296695	0.0445043	-0.283427	0.131999	0.0089457	0.137038	-0.0089457	0.0860446	0.0782367	0.0875383	0.0721136	0.112142	0.0806576	0.0788999	-0.112965	-0.0844248	0.0538662	-0.108836	0.04786	-0.00843898	-0.00197907	-0.0362239	-0.088674	-0.00601143	-0.0750457	-0.0698913	0.261674	0.211306	0.227155	0.304105	-0.112841	-0.141607	-0.040381	-0.0612388	0.0997096	-0.110708	-0.0516929	1
	A8	0.17023	0.0521981	-0.0223706	0.0805255	-0.0300653	0.0854366	-0.0688837	0.150638	0.0232892	-0.0814623	-0.0748037	-0.0974798	-0.207996	-0.0984628	-0.242917	-0.141958	-0.00124815	0.0736348	0.0398416	0.00126618	-0.0858995	0.413838	-0.0938432	0.0407305	0.00151086	-0.200817	-1.71618e-16	0.0378657	0.205322	0.263027	0.121549	0.084682	0.147445	0.0862664	0.202184	0.0501202	0.256601	0.188385	-0.166374	1
	A9	0.0796397	0.0935765	0.0935765	0.0631573	0.0374038	0.183394	0.0324159	-0.183394	-0.0130472	-0.0484698	-0.08973	-0.0868281	0.00727528	-0.0863112	-0.00622118	-0.0712575	-0.0841891	-0.0906435	-0.0932785	-0.0347579	-0.0482418	0.0905076	-0.024168	0.145865	0.000473995	-0.102682	-0.0165326	0.0312617	0.0203346	0.0831579	0.123061	-0.0576452	0.0079754	0.027064	-0.0998645	0.070758	0.0824423	-0.0713289	0.044422	0.0390762	1
	A10	-0.10226	-0.0232119	0.0928477	-0.0771266	0.0548618	-0.0979812	-0.107211	-0.00699866	0.0673169	0.0612084	0.0684854	0.056418	-0.112166	-0.11719	0.0617272	0.117837	0.0116558	0.103814	-0.0573822	-0.110359	-0.0231078	0.0216765	0.0697593	0.0263143	-0.0893576	-0.0587119	-0.0546794	0.0806474	0.165315	0.177714	0.0807029	-0.0323283	0.0474797	0.015796	-0.080576	-1.53725e-16	0.00962354	0.0606628	-0.044076	-0.00553883	-0.0173767	1
	A11	-0.0896655	-0.0373139	0.0248759	0.00516598	-0.110672	0.105005	0.114897	0.0637532	0.177582	0.215531	0.124772	0.135632	0.0487969	0.173895	0.132305	0.142071	0.174879	-0.012117	-0.0277723	0.0865907	0.0424531	0.0265491	-0.267501	0.0743472	0.00504018	-0.103634	-0.175798	-0.053187	-0.00976505	0.0476135	-0.0527916	-0.0453061	0.118728	-0.0677135	0.0163369	0.0835998	0.0412537	0.0433411	0.0472357	-0.0385833	0.130357	0.0369548	1
	A12	0.0065176	-0.0650945	0.0976417	-0.0473135	-0.038463	0.0686935	0.0751646	-0.0686935	0.170628	0.202302	-0.0480144	-0.039554	0.0319225	-0.0442403	-0.0432763	0	-0.0626501	0.0785474	0.0596962	0.0980958	-0.0300868	-0.178024	-0.0489075	0.115723	0.0824311	0.0411622	0.0383351	-0.0347945	0.0757459	0.0978948	-0.0345358	-0.108095	-0.0332875	0.055372	-0.035116	0.0546903	0.0607226	-0.04253	0.0309012	-0.0543649	0.23147	0.0241755	0.168406	1
	A13	0.122557	0.0960031	0.00600019	0.107161	-0.00583947	0.0886472	0.166282	0.101311	0.190074	0.0406855	0.0389471	0.052423	-0.00832515	0.0768981	-0.0319125	-0.0304605	-0.00301298	-0.0401203	0.105746	0.0234332	-0.0281597	-0.013608	-0.0377556	-0.130477	0.0206672	-0.0740985	0.113075	0.0994244	0.165886	0.27399	0.152532	-0.033427	-0.0122733	-0.118413	-0.0242062	-1.29846e-16	-0.12687	0.114995	0.125328	0.187561	-0.00449182	-0.0356546	-0.0334343	0.118736	1
	A14	0.00500065	0.164102	0.0927531	0.0822339	0.0200872	0.187158	0.140057	-0.0580835	0.242333	0.22241	0.110518	0.0938561	0.227603	0.146165	0.184993	0.108662	0.0773277	-0.0518934	0.0529143	0.113124	-0.114406	0.029983	-0.230172	0.136584	-0.0509578	-0.101115	-0.0882383	0.0257427	0.0681192	0.0263373	0.057264	-0.136443	0.0474313	0.0619058	-0.164167	-0.0299724	0.0465897	0.247066	0.0914491	0.0178764	0.172255	0.0715451	0.0937127	0.172771	0.063702	1
	A15	-0.167279	0.058621	0.351726	-0.0639125	0.0702948	-0.0397685	0.236914	0.0397685	0.132409	0.0524468	0.0389156	0.235384	0.169332	0.0540696	0.292294	0.111598	0.111613	0.0282296	-0.00701212	-0.0167971	-0.0198	0.0527883	0.0578075	0.0354935	-0.0489942	0.0228954	-0.0172614	0.129254	0.10232	0.132239	0.132015	0.018841	-0.0449657	-0.104717	-0.0474357	0.0738773	0.082026	0.134052	0.0417422	-0.0734378	0.181023	0.032657	0.139992	-0.0228954	-0.0928587	-0.0175666	1
	A16	0.129083	0.117202	0.0586009	0.0851874	0.118136	0.141351	0.0270666	-0.0353377	0.00653648	-0.0110376	0.00345797	-0.0211725	0.0266353	-0.0113792	-0.0155837	0.0594986	-0.063757	0.0765505	-0.0794434	-0.206472	-0.0791729	0.109449	0.203633	-0.0513347	-0.0344326	-0.0741121	-0.0690219	0.172279	0.179101	0.256376	0.205066	0.0627817	0.0599337	-0.0518422	0.0302385	-0.0196938	0.0364435	0.0765748	-0.0556372	0.139833	0.109673	0.217638	-0.0932961	0.0305168	0.123769	0.0903115	0.0412229	1
	A17	0.186395	-0.00554053	0.0775674	0.119662	0.140195	-0.0233874	-0.0511812	-0.177076	0.238549	0.108532	0.065388	0.149952	0.0726325	0.0903726	0.0810363	-0.189857	0.12798	0.0505405	-0.113109	0.0794961	0.0535808	0.0273485	0.0244563	-0.0137041	-0.502917	-0.0511103	-0.0130516	0.130308	0.0814047	0.156042	0.180624	0.00118716	-0.00755539	-0.0301632	-0.0582186	0.0186199	0.151607	0.111012	0.0683841	0.0185091	0.257158	-0.0082308	0.041899	0.178886	0.182976	-0.0113849	0.085745	0.0519488
	A18	0.075372	0.0721841	-0.0309361	0.159541	-0.0146953	0.0715114	-0.154795	-0.0715114	0.17886	-0.0106826	-0.0623713	-0.081458	0.0805427	-0.091109	-0.0891236	-0.130875	-0.0254593	0.0247722	-0.0435837	-0.0540616	-0.0839592	-0.0570916	-0.0353491	-0.144268	-0.218859	-0.0533168	0.0789477	-0.0785461	-0.190978	-0.136754	-0.0222333	0.141963	-0.0685526	-0.117542	0.0437779	-0.0259915	0.0609232	0.0920784	-0.0832192	0.0725893	0.245101	-0.18	-0.0533564	-0.0349053	0.185127	0.0379646	-0.0471511	0.0628465
[truncated: 2 more columns]
